# Supplementary material for: Metagenomic next generation sequencing of plasma RNA for diagnosis of unexplained, acute febrile illness in Uganda
Source: PLoS Negl Trop Dis. 2024 Sep 19;18(9):e0012451. doi: 10.1371/journal.pntd.0012451 (PMC11460704; doi:10.1371/journal.pntd.0012451)
Supplement: S1 Table — (XLSX) [file pntd.0012451.s001.xlsx]

## Sheet: Pavian_Overview
Supplementary Table 1: Overview of Pavian Results
Name	Number of raw reads	Classified reads	Chordate reads	Unclassified reads	Microbial reads	Bacterial reads	Viral reads	Fungal reads	Protozoan reads
AFI-1	28087317	27901720	27201143	185597	657681	525137	1041	567	9708
AFI-10	22157932	21954209	21567011	203723	366269	274576	249	363	3710
AFI-11	19710894	19431044	18787696	279850	598749	453869	473	1071	14794
AFI-12	22162577	21890943	21338133	271634	515150	414176	871	814	18705
AFI-13	26326101	26117954	25859724	208147	236880	176614	3760	233	5718
AFI-14	206192	204493	159018	1699	43865	6204	1	0	59
AFI-15	361713	353078	170814	8635	175681	156713	9	0	162
AFI-16	88942	88221	85073	721	2936	1848	0	0	49
AFI-17	51901536	51689808	50204401	211728	1413775	1146183	966	34	42741
AFI-18	8631007	8598984	8393126	32023	195617	154726	101	17	1159
AFI-19	32137463	31925956	30982825	211507	883451	669031	582	1980	80316
AFI-20	53795981	53347168	50510917	448813	2396735	1361504	374	184	52867
AFI-21	11959307	11880154	11389325	79153	467480	393222	232	408	3579
AFI-22	27467025	27345845	26473343	121180	814160	618265	602	92	59279
AFI-24	17645865	17576206	17130461	69659	413800	319129	71	20	4347
AFI-25	3749422	3729743	3608668	19679	114889	93036	76	72	2178
AFI-26	10637666	10544443	10014554	93223	436403	215956	385	45	87001
AFI-27	14117308	14055871	13659962	61437	363418	256140	193	13	30616
AFI-28	66817453	66349024	63448791	468429	2660672	1880590	215	70	76992
AFI-29	11679316	11548229	10917854	131087	557924	348766	214	14	30120
AFI-30	75733232	75188818	71995819	544414	2905175	1951869	321	61	13233
AFI-31	11337827	11247718	10700145	90109	500329	346210	72	6	20185
AFI-32	46914013	46559219	34150566	354794	12242857	11581967	4203	125381	62168
AFI-33	76660582	76232136	72670574	428446	3471723	3170068	2676	12699	107448
AFI-34	2880232	2817923	2023971	62309	773195	688277	90	19279	8313
AFI-35	8397471	8274863	6644179	122608	1609543	1495934	48976	8395	14258
AFI-36	22746113	22663675	21143068	82438	1497038	1363330	3052	18504	7680
AFI-37	30012153	29803384	26207437	208769	3539430	3343601	2751	22957	39448
AFI-38	22282116	22107192	20685019	174924	1366991	1148369	761	6054	20163
AFI-39	18885035	18702294	17883250	182741	771256	586309	720	477	19984
AFI-40	3932317	3874550	3205307	57767	654985	610276	126	7189	8397
AFI-41	19256749	19020269	16931351	236480	1798339	1108535	1455	6560	143942
AFI-42	21444288	21173960	19754032	270328	1277623	947477	1172	448	104440
AFI-43	4470714	4438103	4258942	32611	169439	133057	143	273	7314
AFI-44	8692022	8553823	8128939	138199	379364	261324	331	199	22731
AFI-45	558266	550716	512098	7550	34811	25420	44	20	3291
AFI-46	1985995	1966900	1780386	19095	174718	125229	76	2741	1617
AFI-47	25238915	24931949	23091352	306966	1659445	1207163	4063	2180	154039
AFI-48	42075690	41636544	38819044	439146	2644595	2148168	2692	12201	75657
AFI-49	36480104	36061068	33000756	419036	2858531	1962737	730	1717	56217
AFI-6	16338291	15922458	14231108	415833	1624811	188395	413	374	1207883
AFI-7	20891709	20591749	19729658	299960	810399	644462	14615	1504	28786
AFI-8	21350647	21181023	20710913	169624	436561	298357	5900	288	7644
AFI-9	26340780	26063177	25134972	277603	874998	720585	919	1732	26771
No Template Control	38216817	38035641	37042233	181176	889245	540143	140	23	39916
ACROMETRIX	6796543	6613753	669715	182790	5930199	5801462	46279	15542	7035
