# Supplementary material for: Metagenomic next generation sequencing of plasma RNA for diagnosis of unexplained, acute febrile illness in Uganda
Source: PLoS Negl Trop Dis. 2024 Sep 19;18(9):e0012451. doi: 10.1371/journal.pntd.0012451 (PMC11460704; doi:10.1371/journal.pntd.0012451)
Supplement: S2 Table — (XLSX) [file pntd.0012451.s002.xlsx]

## Sheet: Kraken
Supplementary Table 2: KrakinUniq Read Classification and Pavian Z-Scores
KrakenUniq Read Classifications
name	ACROMETRIX	AFI.1	AFI.6	AFI.7	AFI.8	AFI.9	AFI.10	AFI.11	AFI.12	AFI.13	AFI.14	AFI.15	AFI.16	AFI.17	AFI.18	AFI.19	AFI.20	AFI.21	AFI.22	AFI.24	AFI.25	AFI.26	AFI.27
Plasmodium falciparum	0	22	621566	19	11	21	31	31	35	33	0	0	0	2	1	0	1	31	2	2	0	48	3444
Pegivirus C	4	0	0	0	0	0	0	0	0	0	0	0	0	0	0	0	0	0	0	0	0	0	0
Neisseria gonorrhoeae	180	3570	1	1	0	0	0	2	14	1	0	0	0	0	0	0	0	1	0	1	0	0	0
Staphylococcus haemolyticus	9	255	0	3	6	37	1397	9	20	3	0	0	0	0	3	7	1	2	0	0	0	1	0
Human gammaherpesvirus 8	0	12	0	0	0	0	0	0	31	1805	0	9	0	0	0	91	0	0	0	0	1	0	0
Candida parapsilosis	0	112	0	191	105	498	91	438	269	86	0	0	0	2	0	1614	1	26	18	4	11	2	0
Helicobacter pylori	369	156	205	1318	69	610	206	247	323	2	0	0	0	4	2	173	388	17787	192	70	10	8	2
Rickettsia conorii	0	0	0	0	0	0	0	0	0	0	0	0	0	0	0	0	0	0	0	30	0	0	0
Human mastadenovirus C	0	7	0	0	0	0	0	0	4	1	0	0	0	0	0	0	0	0	0	0	0	0	0
name	No Template Control	AFI.28	AFI.29	AFI.30	AFI.31	AFI.32	AFI.33	AFI.34	AFI.35	AFI.36	AFI.37	AFI.38	AFI.39	AFI.40	AFI.41	AFI.42	AFI.43	AFI.44	AFI.45	AFI.46	AFI.47	AFI.48	AFI.49
Plasmodium falciparum	1	0	0	4	0	0	0	1	0	32	1	0	0	0	0	1	0	1	0	0	0	83	37
Pegivirus C	0	0	0	0	0	11	29	2	48287	2	15	10	10	1	16	10	2	5	0	0	2558	43	12
Neisseria gonorrhoeae	0	0	0	0	0	213	78	86	37	167	790	12	27	12	23	14	3	2	0	10	26	20	89
Staphylococcus haemolyticus	0	3	0	1	0	717	52	2	1	79	19	5	1	0	4	0	0	1	0	0	2	13	0
Human gammaherpesvirus 8	0	0	0	0	0	0	0	0	0	0	0	0	0	0	0	0	0	0	0	0	0	0	0
Candida parapsilosis	0	3	1	5	0	1	1	3	63	0	0	0	0	0	0	0	2	0	0	0	4	0	1
Helicobacter pylori	2	126	2	126	4	3606	597	34	132	180	379	94	23	78	360	15	27	7	1	14	717	335	187
Rickettsia conorii	0	0	0	0	0	0	0	0	0	0	0	0	0	0	0	0	0	0	0	0	0	0	0
Human mastadenovirus C	0	22	1	0	0	0	0	0	0	0	0	0	0	0	1	0	0	0	0	0	0	0	0
KrakenUniq Pavian Z-Scores
name	ACROMETRIX	AFI.1	AFI.6	AFI.7	AFI.8	AFI.9	AFI.10	AFI.11	AFI.12	AFI.13	AFI.14	AFI.15	AFI.16	AFI.17	AFI.18	AFI.19	AFI.20	AFI.21	AFI.22	AFI.24	AFI.25	AFI.26	AFI.27
Plasmodium falciparum	0	14.16	419200	12.14	6.745	13.49	20.23	20.23	22.93	21.58	0	0	0	0.6745	0	0	0	20.23	0.6745	0.6745	0	31.7	2322
Pegivirus C	4	0	0	0	0	0	0	0	0	0	0	0	0	0	0	0	0	0	0	0	0	0	0
Neisseria gonorrhoeae	120.7	2407	0	0	0	0	0	0.6745	8.768	0	0	0	0	0	0	0	0	0	0	0	0	0	0
Staphylococcus haemolyticus	3.372	114	0	0.6745	2.023	15.96	627.5	3.372	8.319	0.6745	0	0	0	0	0.6745	2.473	-0.2248	0.2248	0	0	0	-0.2248	0
Human gammaherpesvirus 8	0	12	0	0	0	0	0	0	31	1805	0	9	0	0	0	91	0	0	0	0	1	0	0
Candida parapsilosis	0	74.87	0	128.2	70.15	335.2	60.7	294.8	180.8	57.33	0	0	0	0.6745	0	1088	0	16.86	11.47	2.023	6.745	0.6745	0
Helicobacter pylori	1.343	0.1659	0.4368	6.59	-0.3151	2.676	0.4423	0.669	1.089	-0.6855	0	0	0	-0.6745	-0.6855	0.2598	1.448	97.64	0.3649	-0.3096	-0.6413	-0.6524	-0.6855
Rickettsia conorii	0	0	0	0	0	0	0	0	0	0	0	0	0	0	0	0	0	0	0	30	0	0	0
Human mastadenovirus C	0	7	0	0	0	0	0	0	4	1	0	0	0	0	0	0	0	0	0	0	0	0	0
name	No Template Control	AFI.28	AFI.29	AFI.30	AFI.31	AFI.32	AFI.33	AFI.34	AFI.35	AFI.36	AFI.37	AFI.38	AFI.39	AFI.40	AFI.41	AFI.42	AFI.43	AFI.44	AFI.45	AFI.46	AFI.47	AFI.48	AFI.49
Plasmodium falciparum	0	0	0	2.023	0	0	0	0	0	20.91	0	0	0	0	0	0	0	0	0	0	0	55.31	24.28
Pegivirus C	0	0	0	0	0	11	29	2	48290	2	15	10	10	1	16	10	2	5	0	0	2558	43	12
Neisseria gonorrhoeae	0	0	0	0	0	143	51.94	57.33	24.28	112	532.2	7.419	17.54	7.419	14.84	8.768	1.349	0.6745	0	6.07	16.86	12.82	59.36
Staphylococcus haemolyticus	0	0.6745	0	-0.2248	0	321.7	22.71	0.2248	-0.2248	34.85	7.869	1.574	-0.2248	0	1.124	0	0	-0.2248	0	0	0.2248	5.171	0
Human gammaherpesvirus 8	0	0	0	0	0	0	0	0	0	0	0	0	0	0	0	0	0	0	0	0	0	0	0
Candida parapsilosis	0	1.349	0	2.698	0	0	0	1.349	41.82	0	0	0	0	0	0	0	0.6745	0	0	0	2.023	0	0
Helicobacter pylori	-0.6855	0	-0.6855	0	-0.6745	19.24	2.604	-0.5086	0.03317	0.2985	1.399	-0.1769	-0.5694	-0.2654	1.294	-0.6137	-0.5473	-0.6579	-0.6911	-0.6192	3.267	1.155	0.3372
Rickettsia conorii	0	0	0	0	0	0	0	0	0	0	0	0	0	0	0	0	0	0	0	0	0	0	0
Human mastadenovirus C	0	22	1	0	0	0	0	0	0	0	0	0	0	0	1	0	0	0	0	0	0	0	0
